# Supplementary material for: Angular-Dependent THz Modulator with Hybrid Metal-Graphene Metastructures
Source: Nanomaterials (Basel). 2023 Jun 23;13(13):1914. doi: 10.3390/nano13131914 (PMC10343880; doi:10.3390/nano13131914)
Supplement: Supplementary file 1 [file nanomaterials-13-01914-s001.zip]

Archive with 1 entries (1 files):
- nanomaterials-2434754-supplementary.pdf
